# Supplementary material for: Analysis of Game Performance Indicators during 2015–2019 World Padel Tour Seasons and Their Influence on Match Outcome
Source: Int J Environ Res Public Health. 2021 May 4;18(9):4904. doi: 10.3390/ijerph18094904 (PMC8125176; doi:10.3390/ijerph18094904)
Supplement: Supplementary file 1 [file ijerph-18-04904-s001.zip]

Archive with 1 entries (1 files):
- Table S1, links to each video-2.docx
